# Supplementary material for: Nanovesicles From Lactobacillus johnsonii N6.2 Reduce Apoptosis in Human Beta Cells by Promoting AHR Translocation and IL10 Secretion
Source: Front Immunol. 2022 Jun 9;13:899413. doi: 10.3389/fimmu.2022.899413 (PMC9221839; doi:10.3389/fimmu.2022.899413)
Supplement: Supplementary file 4 [file Table_1.xlsx]

## Sheet: Sheet1
Supplementary Table 1. Primers used on qRT-PCR assays.
Gene	Forward sequence (5’-3’)	Reverse sequence (5’-3’)	Source
GAPDH	GAAGGTGAAGGTCGGAGTC	GAAGATGGTGATGGGATT	*
CYP1A1	ATCCTGGAGACCTTCCGACA	ACAAAGACACAACGCCCCTT	*
CYP1B1	GCTGTGAGGAAACCTCGACT	AAGACGTCAACAGGAACCCG	*
AHRR	GGTGTGCCTGAGCCTCC	GAGGGGTTGGACTTCTCTGC	*
IL10	CCAAAATCGGATCTGGGGCT	GGGGGTTGAGGTATCAGAGG	*
TLR2	GCCTCTCCAAGGAAGAATCC	TCCTGTTGTTGCACAGGTCA	*
TLR4	CAGAACTGCAGGTGCTGG	GTTCTCTAGAGATGCTAG	Furrie, E., et al. 2005
TLR7	CAATTGCTTCCGTGTCATCCAG	CCCTATGGAAACCCAGAAGCAG	*
TNFA	AATAGGCTGTTCCCATGTAGC	AGAGGCTCAGCAATGAGTGA	*
IL1B	CAGAAGTACCTGAGCTCGCC	AGATTCGTAGCTGGATGCCG	*
SLC2A6	CAGAGCAGCCGAGTATCGTG	GGTGCTGTCGAAGATGGACT	*
SREBF1	GCACACATGGCAGAGAGAGT	CAGAGACCAGGGGACTGAGA	*
PRKACA	GAGCAGGAGAGCGTGAAAGA	CTGTGTTCTGAGCGGGACTT	*
GLP1R	TTGTGAAACCACAGGCCCTT	CTTGCAAGCCCCAGTTTCAC	*
CAMK2G	TTCTCAGTTGGCAGGCAGAG	GCTGGGCTTACGAGACTGTT	*
MTA2	CCCAACGACTAGTGGGACTC	CAGCTATCGCCTCACTCCC	*
STC2	TGAAATGTAAGGCCCACGCT	TTGAGGTAGCATTCCCGCTG	*
AHR	CAACAGCAACAGTCCTTGGC	GTTGCTGTGGCTCCACTACT	*
STAT3	TGGAGCTGCGGCAGTTTCTG	CCGCATCTGGTCCAGCGCAG	*
SOD1	AGTGCAGGGCATCATCAATTTCGACGAG	GATGCAATGGTCTCCTGAGAGTGAGATC	*
* this work
