# Supplementary material for: Nanovesicles From Lactobacillus johnsonii N6.2 Reduce Apoptosis in Human Beta Cells by Promoting AHR Translocation and IL10 Secretion
Source: Front Immunol. 2022 Jun 9;13:899413. doi: 10.3389/fimmu.2022.899413 (PMC9221839; doi:10.3389/fimmu.2022.899413)
Supplement: Supplementary file 5 [file Table_2.xlsx]

## Sheet: Sheet1
Supplementary Table 2. Demographics of the human islets donors.
Subject	Experiment	Age (years)	Gender	Cause of death	BMI	Height (inches)	Weight (pounds)	HbA1c (%)	Islets viability (%)	Islets purity (%)
1	Insulin secretion	43	Male	Head Trauma	25.5	67	163	5.4	95	90
2	qRT-PCR	25	Male	Head Trauma	26.5	70	187	5.8	95	95
