# Supplementary material for: Nanovesicles From Lactobacillus johnsonii N6.2 Reduce Apoptosis in Human Beta Cells by Promoting AHR Translocation and IL10 Secretion
Source: Front Immunol. 2022 Jun 9;13:899413. doi: 10.3389/fimmu.2022.899413 (PMC9221839; doi:10.3389/fimmu.2022.899413)
Supplement: Supplementary file 6 [file Table_3.xlsx]

## Sheet: Sheet1
Supplementary table 3: Genes significantly (padj < 0.05) modified by treatment of βlox5 with L. johnsonii N6.2-derived NVs or cell membrane in presence of a cytokine pool, when compared to cells treated with cytokines.
NV8 vs CTRL			MEMB1 vs CTRL			NV8_CYT vs CYTOKINES			NV10_CYT vs CYTOKINES			MEMB1_CYT vs CYTOKINES			MEMB5_CYT vs CYTOKINES			CYTOKINES vs CTRL
Gene name	foldchange(log2)	adj. pvalue	Gene name	foldchange(log2)	adj. pvalue	Gene name	foldchange(log2)	adj. pvalue	Gene name	foldchange(log2)	adjusted p value	Gene name	foldchange(log2)	adjusted p value	Gene name	foldchange(log2)	adjusted p value	Gene name	foldchange(log2)	adjusted p value
									CYP1B1	5.64869	1.14655e-42	TGM2	-0.671802	0.00382931	CYP1B1	2.15766	2.52579e-44	GBP4	7.66119	0
									KRT17	1.99103	5.04607e-21	DAGLA	-0.933471	0.00431641	TXNIP	1.27931	7.4069e-18	CXCL2	5.5228	0
									AHRR	1.80293	1.17175e-19	KLHL21	-0.529449	0.00703829	TAGLN	-1.29038	4.87204e-11	IRF1	5.06558	0
									IL1B	1.69323	2.44956e-17	SUN2	-0.68706	0.00703829	RUNX2	1.19596	1.7102e-09	GBP2	4.50692	1.94076e-248
									VIPR1	1.52787	3.25779e-16	TMEM200B	-0.829713	0.0222405	NDRG1	-0.870741	1.96015e-08	GBP1	5.87292	1.65704e-242
									TIPARP	1.52572	3.25779e-16	SLCO4A1	-0.701918	0.026595	TIPARP	0.953719	1.31132e-07	SECTM1	6.62178	1.39259e-232
									ALDH1A3	1.39156	3.25779e-16	MTX1P1	-1.33816	0.0460069	IL6	0.862012	2.15449e-07	HAPLN3	5.29397	9.97685e-210
									CEMIP	1.36958	2.40066e-15	INAVA	-0.516769	0.0460069	INSIG1	0.941191	2.15449e-07	CIITA	6.44716	7.21223e-207
									MX1	1.29662	2.54819e-13	KLF4	-0.555813	0.0460069	TGM2	-0.76805	3.84768e-07	APOL6	3.91031	1.50844e-189
									STC2	1.20432	2.79647e-11	SFR1	0.683184	0.0460069	AHRR	0.973314	6.222e-07	PTGES3P1	6.42381	1.96176e-175
									MX2	1.17001	3.85343e-11	ADCY6	-0.847015	0.0460069	VIPR1	1.20979	1.03314e-06	CD274	4.58644	3.15465e-171
									IL24	1.13863	1.01915e-08				ALDH1A3	0.701736	4.00789e-06	PARP14	3.98217	3.09712e-148
									OAS3	1.11127	2.65524e-08				PMEPA1	-0.640494	2.01795e-05	SOD2	3.26594	3.09712e-148
									RUNX2	1.06325	8.47793e-08				IL1A	0.837917	9.26088e-05	IL6	5.14039	4.30521e-147
									THBS1	1.01749	2.04081e-07				SPOCD1	-0.669608	0.000204806	IFIT3	4.30733	1.99331e-142
									HIPK2	0.973683	3.78553e-07				MIR210HG	-1.1135	0.000204806	TRIM21	3.16225	8.89845e-138
									CXCL6	0.941545	9.70927e-07				NXPE3	0.675881	0.00127409	GBP5	6.35666	1.25865e-136
									NPIPB13	0.926981	3.61335e-06				SLCO4A1	-0.785409	0.00254661	CSF3	6.10738	8.7874e-134
									SSH1	0.91771	6.02459e-06				LRRC61	-0.671435	0.00341697	CX3CL1	5.43925	9.61729e-134
									JARID2	0.903206	6.14379e-06				ANKRD1	-0.762584	0.00341697	STAT1	3.3532	1.38731e-129
									SERPINE1	0.877007	8.61006e-06				CGAS	0.597335	0.00880236	UBE2L6	3.37577	2.00094e-128
									SPEN	0.84863	1.5356e-05				ARHGAP22	-0.803386	0.00986743	DTX3L	2.83655	3.11355e-127
									SERPINB2	0.834498	1.75309e-05				TNFRSF9	0.553022	0.0120787	ETV7	5.53109	6.19751e-127
									MYD88	0.762064	3.351e-05				STK26	0.799834	0.0121782	RIPK2	3.43027	3.92164e-126
									IL6	0.752193	3.62367e-05				RBM12	0.457856	0.0121782	GBP3	3.64826	5.05645e-123
									FAM167A	0.747211	3.87283e-05				C19orf54	-0.647957	0.0129412	SAMD9L	5.26194	3.15016e-118
									MBP	0.74676	7.54468e-05				SLC2A1	-0.441707	0.0138613	CXCL10	12.8154	5.95891e-108
									OAS2	0.739783	8.75592e-05				KRT17	-0.742341	0.0138613	LAP3	2.30555	6.8066e-107
									KSR1	0.73852	8.95576e-05				MYL9	-0.887948	0.0138613	HLA-E	2.52662	5.12205e-105
									AC015712.2	0.738383	0.000111824				AMD1	0.549985	0.014701	EPSTI1	4.50565	3.27464e-103
									GATA6	0.724066	0.000192369				ANKZF1	-0.512849	0.0149099	IL18BP	4.13688	1.46195e-100
									FOSL1	0.71304	0.000230908				JPH2	-0.852987	0.0158665	IL15RA	2.90829	5.54125e-99
									ELF4	0.711228	0.000326064				SNHG26	0.817667	0.0163779	CTSS	3.94215	2.16116e-92
									ID1	0.70333	0.000435853				KIF20A	0.588996	0.018039	TNFRSF1B	5.02653	1.60909e-87
									ZMIZ1	0.662128	0.000727508				PDE7B	1.00988	0.0229084	CXCL1	4.42841	1.64901e-87
									LINC00996	0.652014	0.000747918				SLC26A2	0.7757	0.0253582	NLRC5	3.00279	1.00603e-83
									SLC7A5	0.644614	0.00131617				SEMA7A	-0.597973	0.0253582	APOL2	3.43971	3.00481e-81
									TNFRSF1B	0.635124	0.00143874				HILPDA	-0.705821	0.0254328	IFIH1	3.25865	3.39888e-81
									ITPR3	0.62499	0.00188863				ID3	-0.56428	0.0257815	C1S	2.01695	6.02155e-79
									HPCAL1	0.623508	0.00211711				KIF3A	0.754267	0.0267269	TRIM22	2.88331	1.13923e-77
									NT5C2	0.608331	0.00211711				RHBDF2	-0.482383	0.0267269	IL1A	3.64011	9.08695e-77
									TRRAP	0.605913	0.00215642				HOMER1	1.00358	0.0295168	ATF3	3.13047	1.18203e-76
									LPXN	0.598784	0.00231435				CCDC9B	-0.59227	0.030144	MAP3K8	3.32986	1.63606e-76
									KDM6B	0.593423	0.00248248				BNIP3	-0.418083	0.0331441	SOCS1	3.42626	2.08016e-76
									SMAD3	0.593108	0.00256698				MBP	0.62117	0.0412997	PML	2.07354	5.82367e-76
									EVC	0.585635	0.00299122				SPACA6	-0.807679	0.0412997	APOL3	5.48006	1.29398e-73
									IFIT3	0.579462	0.00424483				HMGCR	0.600542	0.0432474	PARP9	3.80552	1.29644e-72
									ARPC1A	0.579223	0.00477139				LFNG	-0.838916	0.0432474	CEBPD	2.51787	3.26524e-72
									MDC1	0.569752	0.00481771				KRT7	-0.527175	0.0432474	FP565260.3	2.99009	1.07786e-70
									SIPA1L3	0.566025	0.00524221				DEPDC1	0.618246	0.044376	TAP2	2.58138	6.7236e-68
									HSPB1	0.565973	0.00529515							PMAIP1	2.27336	4.18088e-67
									OAS1	0.561408	0.00529515							GBP1P1	7.86443	1.88413e-66
									ADAR	0.559943	0.00773464							CXCL8	3.90101	1.40114e-65
									EEF1E1	0.546394	0.00793727							RNF19B	2.31096	5.21404e-65
									POMP	0.544452	0.00793727							TNFSF10	3.05764	2.93045e-63
									TFAP2A	0.538027	0.0092231							PLSCR1	2.52764	2.0619e-60
									SYNJ2	0.537248	0.0092231							SSTR2	3.15408	3.07246e-60
									VEGFA	0.53537	0.0101556							CXCL11	10.5206	3.57364e-60
									PTX3	0.533355	0.0107332							TRIM69	2.80234	5.50614e-60
									ANKRD17	0.529266	0.0121989							CCL2	2.62971	2.65934e-58
									IER3	0.529077	0.0121989							TAP1	4.82448	2.99543e-58
									CRMP1	0.522843	0.0125117							BATF2	5.92704	3.30734e-58
									KANK1	0.522401	0.0125117							MMP25-AS1	3.98746	4.31633e-58
									DLX2	0.517481	0.0128427							KRT17	3.02911	6.34809e-58
									TNFAIP3	0.514206	0.0143912							CCL20	5.18764	2.1871e-57
									BCOR	0.502559	0.015079							CSF2	3.13107	6.87838e-57
									PORCN	0.501276	0.0157398							MX1	3.77634	2.12325e-56
									SAMD9	0.499764	0.0163539							C4B	3.10429	5.53272e-56
									ZNFX1	0.496133	0.0163539							WARS	3.0757	4.07898e-55
									SAT1	0.486109	0.0166155							OR2I1P	11.6834	8.23478e-55
									TMBIM4	0.482895	0.0178196							FST	2.13924	9.33733e-55
									CYP24A1	0.481922	0.0188393							DRAM1	2.36256	2.97961e-54
									RNF213	0.469548	0.0190724							SERPING1	3.55192	5.3657e-54
									CASZ1	0.465977	0.0192227							AC083837.2	4.39888	6.59025e-54
									MAL2	0.464555	0.0194971							CXCL6	3.11478	9.1235e-54
									PLBD2	0.462967	0.0195383							PSMB9	2.95098	4.04925e-53
									SLC41A1	0.448891	0.0200784							GCH1	2.77958	1.07047e-52
									SH3RF1	0.446142	0.0200784							LYN	2.04664	5.41068e-52
									TERT	0.444159	0.0200784							STAT2	2.18091	7.50489e-51
									LHFPL2	0.439749	0.0200784							IL1B	2.80834	2.10716e-50
									ICAM1	0.435691	0.0200784							ADAMTS9	2.57052	2.46479e-50
									STARD4-AS1	0.432778	0.0209445							C1R	2.08614	1.20504e-49
									POLR2A	0.428461	0.0215562							HLA-DMB	3.28432	6.90164e-49
									USP18	0.428355	0.0215562							RTP4	3.53865	6.82111e-47
									TNFRSF10D	0.427552	0.0222356							TNFAIP6	5.66332	1.82168e-46
									OASL	0.425803	0.0222356							IFI35	3.12564	4.19466e-46
									ZFP36L1	0.424242	0.0224308							OAS2	5.7179	9.10603e-46
									IL1RN	0.423034	0.0233616							PLPP3	2.27711	2.25725e-44
									KMT2E	0.422697	0.0235643							SDC4	1.78746	6.34705e-44
									BCL9L	0.413601	0.0235643							HLA-DRA	4.05872	1.22573e-43
									HELZ2	0.410953	0.0235643							NEURL3	3.84696	2.12818e-43
									MYADM	0.40889	0.0235643							DDX58	2.2556	2.9382e-43
									GNAO1	0.408551	0.0238774							TNFAIP2	3.9739	3.06123e-43
									EDC4	0.406673	0.0245736							CASP10	2.5265	1.74322e-42
									ASAP2	0.399706	0.0249043							MAF	2.31962	3.6954e-42
									CDC42EP3	0.399391	0.0265812							CD74	1.92016	1.08783e-41
									KIAA1671	0.398065	0.0267329							CFH	2.58274	7.0913e-41
									PLPP4	0.395838	0.0268901							NUB1	1.91034	7.0913e-41
									TPSB2	0.395693	0.0268901							CXCL3	4.09354	9.72068e-41
									WNT7B	0.38262	0.0268901							TRIM25	2.22985	4.62452e-40
									CDCP1	0.382556	0.0295452							SP100	2.09428	7.52507e-40
									DDX58	0.380956	0.0295452							IFIT2	3.0112	2.58259e-39
									GPR68	0.376382	0.0295452							SLC15A3	3.03267	1.04025e-38
									INHBA	0.375252	0.0297633							TCAF2	3.20481	1.83425e-38
									RIPOR3	0.374023	0.0298837							PARP12	1.6545	2.63703e-38
									CHERP	0.373115	0.0306427							TMEM140	3.01968	4.06787e-38
									DSP	0.372285	0.0315463							ISG20	3.46775	4.33746e-38
									MT-ND5	0.372092	0.0315463							CCDC68	2.6799	5.40464e-38
									CDC42BPB	0.371653	0.0316774							TNFRSF14	2.7103	8.79603e-38
									LDLR	0.357797	0.031973							MSRB1	2.83054	1.30217e-37
									NCOA6	0.351356	0.0332517							SAMHD1	2.0729	1.38897e-36
									UBAP2	0.339484	0.0334371							PTX3	1.76845	2.17727e-36
									POM121	0.33543	0.0347497							IL15	2.89973	3.04687e-36
									EBPL	0.333734	0.0347497							IFIT5	2.35647	1.8635e-35
									TRIM14	0.328818	0.0368023							FBXO6	2.67966	3.23225e-35
									AC002480.1	0.325304	0.0372305							CTSC	1.54915	4.07007e-35
									HEG1	0.318079	0.0377835							APOL1	2.92569	5.5098e-35
									NDUFAF8	0.311847	0.0377835							BBC3	2.52463	1.03993e-33
									TGIF1	0.308315	0.0377835							PSMB8	2.31638	2.06253e-33
									ECE1	-0.357166	0.0394217							LGALS9	2.42864	2.09351e-33
									DLG5	-0.377624	0.0394217							IFI44L	5.06887	2.61775e-33
									SLC18B1	-0.381472	0.0403698							CDC42SE2	1.92727	4.30198e-33
									SLC37A2	-0.400523	0.0403698							GPX3	2.76632	4.56991e-33
									UBR4	-0.423561	0.0416738							ZC3H12A	2.73451	1.59901e-32
									SECTM1	-0.425922	0.041761							RALA	1.34159	4.11191e-32
									CAV1	-0.428806	0.041913							KLF4	3.28473	5.2193e-32
									DUSP4	-0.434504	0.041913							MLKL	2.12804	1.1597e-31
									DEPP1	-0.444851	0.041913							PARP10	1.49968	1.88292e-31
									SRRM2	-0.455306	0.0431879							GSAP	1.72585	3.46694e-31
									GEMIN7	-0.469748	0.0442631							OASL	3.01844	5.14357e-31
									NUP188	-0.472826	0.0442996							CASP7	1.78575	1.0231e-30
									ARMC9	-0.472844	0.0455172							SLC12A7	2.26207	1.67243e-30
									CLSPN	-0.494333	0.0477568							C1QTNF1	1.40019	2.3109e-30
									CPM	-0.502629	0.0477568							NCOA7	1.60298	4.92767e-30
									CNTNAP1	-0.506484	0.0477568							TNFSF14	3.71549	6.66734e-30
									PSMA1	-0.518812	0.0478367							IFITM1	5.35916	1.35451e-29
									TNC	-0.595964	0.0479406							NFKBIA	1.44571	2.41001e-29
									CCNK	-0.620878	0.0492053							SLC25A22	1.4528	1.19074e-28
									SPTBN1	-0.873138	0.049836							OAS1	3.58633	2.42758e-28
																		SCN9A	2.38648	2.51797e-28
																		BST2	3.14818	4.03341e-28
																		TNIP1	1.78341	4.48723e-28
																		CXCL9	13.5769	5.5655e-28
																		SLC39A14	1.71351	8.73415e-28
																		IL32	3.12805	8.81876e-28
																		TNFRSF10D	-1.93778	1.19189e-27
																		ELF3	2.32499	2.17546e-27
																		SP110	2.36166	4.9536e-27
																		MAN1A1	2.2447	1.03987e-26
																		SLC2A6	1.43007	1.74267e-26
																		C5orf56	2.6095	3.65172e-26
																		JAK2	2.55553	3.69067e-26
																		SP140L	1.65144	4.05388e-26
																		IDO1	13.0958	4.4742e-26
																		ZC3HAV1	1.39356	5.34898e-26
																		AC008760.2	3.89265	8.12321e-26
																		MOB3C	1.72199	2.17922e-25
																		MAFF	1.7709	2.5013e-25
																		IFI44	2.27987	2.72946e-25
																		HLA-DPA1	2.33233	2.72946e-25
																		SCARF1	3.00253	2.88867e-25
																		CFB	3.06748	3.27284e-25
																		CYLD	1.33767	3.53888e-25
																		OAS3	2.78344	3.72353e-25
																		NAMPT	1.69778	7.80456e-25
																		BATF3	1.85664	1.05129e-24
																		DDX60	2.06722	1.2798e-24
																		SLC25A28	1.60764	1.73392e-24
																		IFI16	2.02576	1.83564e-24
																		IRF2	1.72144	9.74157e-24
																		KYNU	2.18155	1.11119e-23
																		IRF7	1.41235	1.20769e-23
																		MYO1B	1.25954	1.28593e-23
																		RNF114	1.23197	1.74628e-23
																		BIRC3	1.80296	5.73638e-23
																		MIR3142HG	1.69952	1.23086e-22
																		OPTN	1.4293	1.79175e-22
																		RNF144B	1.76481	2.69493e-22
																		TLR2	1.92714	1.2157e-21
																		DHX58	2.05508	1.69928e-21
																		CCDC71L	1.30868	2.44008e-21
																		CCL7	5.91199	2.44008e-21
																		PARP8	1.48474	2.63434e-21
																		TRIM38	1.29493	3.08954e-21
																		SEPHS2	1.11653	3.22241e-21
																		BTN3A3	1.44918	4.12823e-21
																		APOBEC3G	1.52419	4.22299e-21
																		RGS4	-2.63743	5.8309e-21
																		BCL6	1.76456	6.04977e-21
																		CMPK2	3.53077	6.2183e-21
																		RAB31	1.04183	1.09917e-20
																		HLA-F	1.62656	4.05421e-20
																		RELA	1.54996	5.96481e-20
																		KLHDC7B	3.52762	6.78606e-20
																		BTN3A2	1.28273	6.83818e-20
																		DKK1	-1.64344	7.52279e-20
																		ZNF267	1.75085	8.22533e-20
																		C4A	3.64335	8.83681e-20
																		IER3	1.41897	9.91498e-20
																		CEBPB	1.38148	1.14855e-19
																		NFKBIZ	2.75289	1.22568e-19
																		IRF8	4.08888	1.29951e-19
																		RBCK1	1.17179	2.24587e-19
																		SAA2	2.36159	2.42981e-19
																		BCL3	1.31626	3.15557e-19
																		OGFR	1.54613	3.75139e-19
																		GPRC5A	-1.07144	4.55784e-19
																		TRIB1	1.75536	6.46027e-19
																		DNPEP	1.29841	1.78586e-18
																		NKX3-1	1.18476	3.53993e-18
																		CCL8	10.968	3.72107e-18
																		C19orf66	1.7756	7.52292e-18
																		IL4I1	2.24752	1.2081e-17
																		APOL4	10.7671	1.21612e-17
																		ZNFX1	1.87361	1.81843e-17
																		HELZ2	2.9935	2.12653e-17
																		JUNB	1.45894	5.3419e-17
																		TRAFD1	2.01596	5.62462e-17
																		MAPK8IP2	1.62671	6.07605e-17
																		PNRC1	1.38834	7.94074e-17
																		TBKBP1	1.96116	7.94074e-17
																		CSF1	1.61504	9.81029e-17
																		IL18R1	2.72467	1.29202e-16
																		MSC	1.55092	1.79286e-16
																		ICAM1	3.26969	2.63654e-16
																		SLFN5	1.4438	3.09461e-16
																		TMEM171	2.10935	3.47072e-16
																		FAXDC2	-1.91833	4.02026e-16
																		ADM	1.59912	4.9353e-16
																		EHD1	1.25768	5.00333e-16
																		FAS	1.33187	5.32477e-16
																		SAMD9	1.30024	5.53685e-16
																		NMI	2.32647	7.31516e-16
																		CTGF	-1.78898	7.38203e-16
																		NEXN	-1.65228	7.38696e-16
																		SPTLC3	1.13651	8.67256e-16
																		SOCS3	2.73458	8.99013e-16
																		IFIT1	1.49975	9.00591e-16
																		C15orf48	2.95314	1.1494e-15
																		ARID5B	1.34486	1.24447e-15
																		L3MBTL4	1.46403	1.26815e-15
																		EVI2A	-3.13916	1.45033e-15
																		TRIB2	1.42108	1.50515e-15
																		PCDH7	2.16666	1.67224e-15
																		CDKN1A	1.09397	1.83285e-15
																		DDX60L	1.59492	2.06186e-15
																		SEMA3F	2.16836	2.27073e-15
																		REC8	2.56541	3.52613e-15
																		PARD3	0.998731	4.26355e-15
																		PTAFR	3.05771	4.44409e-15
																		PRRG4	1.43571	4.92367e-15
																		IL7R	1.93327	5.2384e-15
																		ALPK1	1.67738	5.25293e-15
																		B4GALT5	1.17885	8.94507e-15
																		RARRES3	2.95518	1.13559e-14
																		HLA-DRB1	2.31517	1.26126e-14
																		HK1	0.904935	1.39445e-14
																		ACSL5	1.5097	1.40241e-14
																		OLR1	2.44761	1.61841e-14
																		PBX1	-1.68159	2.40112e-14
																		BAK1	1.33309	2.80795e-14
																		ID2	-1.2822	3.09182e-14
																		STX11	2.18091	3.27444e-14
																		HERC6	1.63787	5.39838e-14
																		SLC43A2	1.26872	7.37233e-14
																		IKBKE	1.04736	1.38948e-13
																		CA13	1.42571	1.54536e-13
																		VPS9D1	1.47836	1.71127e-13
																		CXCL16	1.41346	2.24811e-13
																		HLA-DOB	3.9772	2.30965e-13
																		CNDP2	0.843121	2.372e-13
																		IRAK2	1.54829	3.75623e-13
																		LINC00996	5.43025	4.80217e-13
																		TNFAIP3	2.50209	5.18151e-13
																		TAPBPL	1.20317	5.43233e-13
																		TNFRSF9	1.27501	5.43499e-13
																		DEXI	2.27895	6.41414e-13
																		ITGA6	1.15275	7.25046e-13
																		ACOD1	9.26011	8.06421e-13
																		CD47	1.73014	9.08864e-13
																		ARRDC3	2.0091	9.50137e-13
																		ICOSLG	3.55358	1.50939e-12
																		MOV10	1.07649	1.608e-12
																		CASP8	1.18413	1.63585e-12
																		BTN3A1	1.83924	1.64656e-12
																		MMP25	4.10735	1.77719e-12
																		ARL4C	-1.30709	1.79199e-12
																		GCLM	1.1777	2.20507e-12
																		MFSD2A	1.05554	2.70497e-12
																		SERPINE2	1.34355	3.00874e-12
																		TLR4	1.36315	3.40197e-12
																		MVP	1.03004	3.4074e-12
																		ODF3B	2.13577	3.49421e-12
																		RHBDF2	1.72694	3.73684e-12
																		VEGFC	1.32457	3.91256e-12
																		TRIM26	1.31683	3.97605e-12
																		FZD5	1.60387	4.47392e-12
																		TNFRSF8	1.55356	4.6818e-12
																		CLDN1	1.2833	4.85988e-12
																		EVI2B	-2.00099	5.20561e-12
																		USP43	1.69234	5.77343e-12
																		VCAM1	1.02875	5.85605e-12
																		TRAF3IP2	0.84579	6.34677e-12
																		ADAR	1.15195	6.41714e-12
																		NRG1	1.43266	6.45285e-12
																		DGKG	1.64515	7.8527e-12
																		CERK	-0.832649	1.01653e-11
																		TRAF1	0.982058	1.04925e-11
																		NFKB2	1.13863	1.1879e-11
																		HLA-DQA1	4.33689	1.25548e-11
																		TCIM	2.70174	1.34403e-11
																		ITPKC	1.2211	1.39585e-11
																		POLR3D	0.778807	1.41096e-11
																		RFTN1	0.843412	1.49093e-11
																		PRDM1	2.99185	1.60292e-11
																		ADORA1	-1.32199	1.767e-11
																		NINJ1	1.03357	1.95074e-11
																		ADAMTS5	-1.82957	2.21146e-11
																		AL078604.2	2.6364	2.24539e-11
																		AC040162.1	2.67973	2.81077e-11
																		AK4	1.04153	3.45941e-11
																		XRN1	1.53801	3.80718e-11
																		PMEPA1	-0.901174	4.11133e-11
																		ATP6V1B2	0.808848	4.29714e-11
																		AC011511.5	3.34537	4.78959e-11
																		DOCK10	1.30195	4.81555e-11
																		C1RL	1.12418	4.92989e-11
																		TNFSF13B	3.75798	5.42391e-11
																		PPP3CC	1.11076	5.7192e-11
																		HLX	1.49989	5.74961e-11
																		SBNO2	1.63565	7.27196e-11
																		TRIM56	1.16654	8.69028e-11
																		MAGI1	-1.12563	8.9925e-11
																		PTGES	1.38855	9.02936e-11
																		SPSB1	1.63801	9.44901e-11
																		NUDCD1	1.13824	9.81435e-11
																		SELPLG	2.64086	9.85934e-11
																		PEG10	-0.860886	1.04132e-10
																		RILP	1.34996	1.04132e-10
																		TYMP	2.67468	1.33734e-10
																		TMPRSS2	2.06395	1.35041e-10
																		TDRD7	1.27701	1.39955e-10
																		RFLNA	1.14349	2.55389e-10
																		CAMK2D	1.54112	2.5928e-10
																		IFNGR1	0.838267	3.2067e-10
																		PSMB10	2.87044	3.30693e-10
																		KIAA1217	1.09786	3.57267e-10
																		SUSD6	1.30063	3.99431e-10
																		KCNS3	1.1301	4.54428e-10
																		NRP2	1.30202	5.02313e-10
																		LINC01137	1.27823	5.8116e-10
																		ERAP2	1.34941	7.13902e-10
																		LACTB	0.877689	7.67442e-10
																		IL12A	3.24673	8.16271e-10
																		CLDN23	1.29076	8.18005e-10
																		HLA-L	2.05391	8.22198e-10
																		ARID5A	1.14909	8.24677e-10
																		GPER1	-1.60996	8.39085e-10
																		BACH1	1.24238	9.41101e-10
																		LGALS17A	8.26387	1.0068e-09
																		POU2F2	1.86739	1.11559e-09
																		RASD2	-1.28647	1.35394e-09
																		HLA-C	0.907351	1.40777e-09
																		CLIC2	2.60116	1.47e-09
																		ELOVL7	1.08236	1.85716e-09
																		BTN2A2	1.16903	1.87805e-09
																		NFKB1	1.19797	1.94582e-09
																		USP18	1.95886	2.02678e-09
																		KDSR	0.817925	2.21636e-09
																		TRIM14	1.46457	2.32488e-09
																		C3	0.859342	2.45573e-09
																		KLF6	1.02	2.48297e-09
																		AF117829.1	1.4491	2.68786e-09
																		FEM1C	1.00432	2.71215e-09
																		KLF10	0.870014	2.71215e-09
																		MIR155HG	2.19339	2.71215e-09
																		CXCR4	-1.62856	2.92323e-09
																		RNF213	1.56459	2.97087e-09
																		LINC02015	1.59887	3.77549e-09
																		PCDH17	4.26234	3.85201e-09
																		SOX9	-1.10982	3.86266e-09
																		BPGM	1.12396	4.13174e-09
																		EXOC3L1	2.57043	4.33786e-09
																		STEAP2	1.10509	4.3679e-09
																		S1PR3	1.31554	4.83257e-09
																		PSTPIP2	1.29991	4.93804e-09
																		XBP1	0.91116	6.37862e-09
																		LIF	1.58285	6.3988e-09
																		MR1	0.911994	6.51121e-09
																		MMAA	1.51343	6.53426e-09
																		GFPT2	0.956986	6.5522e-09
																		EFHD2	0.696366	6.94949e-09
																		RCAN1	0.929919	7.04683e-09
																		CALCOCO2	1.02861	7.44247e-09
																		BCL2A1	4.74699	7.9473e-09
																		NOCT	1.66869	8.19197e-09
																		RSAD2	2.56093	8.30335e-09
																		NNMT	1.92941	8.66153e-09
																		MUC1	1.57316	9.35957e-09
																		IL7	2.12203	9.52044e-09
																		MICB	0.961004	1.00278e-08
																		PDCD1LG2	1.91029	1.04627e-08
																		SLC30A7	0.93051	1.07993e-08
																		C19orf12	0.82168	1.2171e-08
																		C3orf38	0.963966	1.3085e-08
																		CCNA1	1.13432	1.3664e-08
																		AZIN2	1.19727	1.50679e-08
																		ETS2	0.878224	1.62866e-08
																		TIFA	0.954894	1.87607e-08
																		CUL2	0.762633	1.87956e-08
																		PTPRA	0.665469	1.89991e-08
																		PTPN12	0.774733	2.25862e-08
																		GSTK1	0.719848	2.28122e-08
																		MRGPRX3	4.34836	2.36385e-08
																		SLC26A2	-1.03064	2.52988e-08
																		CASP4	1.34475	2.54032e-08
																		AC073264.3	3.32914	2.57021e-08
																		LUCAT1	1.49637	2.58327e-08
																		C3AR1	2.70289	2.68286e-08
																		A4GALT	1.00551	2.68286e-08
																		LTB	1.59116	2.93443e-08
																		COL27A1	1.34925	3.90717e-08
																		KRT80	-1.15651	4.14595e-08
																		CCNL1	0.923619	4.37357e-08
																		NUAK2	1.38097	4.51157e-08
																		ZC3H12C	0.810161	4.95405e-08
																		SERPINB2	1.23021	5.8159e-08
																		KLF5	1.14878	6.57322e-08
																		MLPH	-0.990303	7.17761e-08
																		CCL5	3.74786	7.58235e-08
																		TACC2	-0.838776	7.88369e-08
																		STOML1	1.0819	8.86043e-08
																		ARHGEF26	-1.05932	9.384e-08
																		44808	0.91063	9.55834e-08
																		SLC11A2	0.861298	9.61031e-08
																		AGPAT3	0.72893	9.73309e-08
																		CD7	7.44923	9.86042e-08
																		LAMP3	0.99178	9.98466e-08
																		SLAMF8	7.39007	1.05787e-07
																		FBXO7	0.597	1.05787e-07
																		MAP2K3	0.758738	1.09207e-07
																		NR2F1	-1.18562	1.12214e-07
																		RND3	1.0729	1.14199e-07
																		GPRC5C	-1.15077	1.17386e-07
																		GBP6	4.15352	1.24639e-07
																		PLAUR	0.896134	1.30226e-07
																		ZEB2	1.3742	1.39606e-07
																		MCL1	1.06757	1.44028e-07
																		TNFRSF11B	1.4849	1.53855e-07
																		HNF4G	1.64852	1.61283e-07
																		TNFAIP1	0.635578	1.66774e-07
																		CBLN2	2.06965	1.92014e-07
																		ETV6	0.868133	2.34834e-07
																		LRCH2	1.86602	2.76067e-07
																		WNT5A	1.41528	2.97493e-07
																		RRAGC	0.94446	3.01053e-07
																		TOP1	0.787433	3.34047e-07
																		LINC00623	1.04535	3.37384e-07
																		STK3	0.816233	3.71735e-07
																		OSGIN2	0.840122	3.81255e-07
																		ARNTL2	1.01058	4.00659e-07
																		RARRES1	0.870026	4.30176e-07
																		DTX2	0.962204	4.30176e-07
																		PIK3R3	0.751897	4.39242e-07
																		STC1	1.45653	4.42652e-07
																		CGNL1	1.56384	4.53676e-07
																		PHF11	1.32948	4.58785e-07
																		KRT7-AS	-1.17036	4.59115e-07
																		EIF2AK2	0.881393	4.72184e-07
																		DENND5A	1.29496	5.04406e-07
																		AC083837.1	6.08736	5.218e-07
																		SLC35F6	0.707087	5.2868e-07
																		STAT3	1.30098	5.74604e-07
																		WNT10A	1.17844	6.00356e-07
																		DDX23	1.01452	6.09019e-07
																		NBN	0.991825	6.2811e-07
																		TAF8	0.638704	6.37744e-07
																		ZFPM2	1.31095	6.44006e-07
																		CXCL5	2.15251	6.46735e-07
																		ACO1	0.781835	6.56024e-07
																		TENT5A	1.02956	6.56102e-07
																		HHIP	-1.49017	6.7385e-07
																		KCNJ15	2.23257	6.82916e-07
																		RASGRP3	1.22757	7.1565e-07
																		BID	0.750919	7.17355e-07
																		SGPP2	1.7168	7.39245e-07
																		UBE2Z	0.672934	7.50835e-07
																		SLC18B1	0.868997	7.96246e-07
																		HS3ST3B1	1.73815	8.31075e-07
																		KITLG	-1.31433	8.40042e-07
																		PANX1	0.949918	8.59255e-07
																		SPRY4	0.831067	9.17002e-07
																		APOBEC3F	1.23683	9.81909e-07
																		LINC00525	1.73354	9.90629e-07
																		SAA4	2.77489	1.03586e-06
																		SLFN12	1.48857	1.03794e-06
																		RNF24	0.658145	1.07557e-06
																		PDP1	0.673055	1.11749e-06
																		DNAJA1	0.81057	1.13654e-06
																		AC099343.2	3.53893	1.15181e-06
																		HSBP1L1	1.01762	1.24197e-06
																		NRP1	0.986526	1.24584e-06
																		TRIM6	-1.27313	1.31229e-06
																		IKZF2	1.93057	1.32048e-06
																		OTUD4	0.954561	1.33614e-06
																		IRF9	2.86979	1.36748e-06
																		HES1	-1.13297	1.41389e-06
																		PCGF5	0.766283	1.50707e-06
																		LINC02009	-0.92801	1.60866e-06
																		STARD4	0.961458	1.65977e-06
																		MAP2	1.11995	1.77136e-06
																		ST6GAL1	1.18457	1.77136e-06
																		HLA-DMA	1.16564	1.78033e-06
																		PDE7B	-1.33093	1.7935e-06
																		USP42	1.05003	1.86936e-06
																		HLA-DQB1	2.27747	1.88797e-06
																		MAP2K6	-3.19204	1.89476e-06
																		CREB3L2	-1.07944	1.93794e-06
																		LONRF1	1.14702	2.014e-06
																		PARP3	1.0889	2.09184e-06
																		ZFP36	1.19452	2.09184e-06
																		BHLHE41	-0.928701	2.18829e-06
																		LIMK2	1.06115	2.19029e-06
																		TNFRSF1A	0.590304	2.29419e-06
																		CASP1	1.57517	2.33651e-06
																		CFLAR	0.988339	2.34346e-06
																		ADGRA3	-0.876898	2.37827e-06
																		SHISA5	0.726948	2.37843e-06
																		MTURN	-0.744734	2.38662e-06
																		PDZK1IP1	1.30109	2.39024e-06
																		SERPINB9	0.992658	2.40923e-06
																		MFSD12	0.615284	2.49902e-06
																		ANXA2R	1.96297	2.5956e-06
																		ARHGAP17	0.585973	2.71386e-06
																		PITX1	1.19729	2.71448e-06
																		HHIP-AS1	-1.37736	2.89735e-06
																		SH3RF2	-0.687727	2.95713e-06
																		MRPS24	1.06957	2.98455e-06
																		ADPRHL2	0.893092	2.99733e-06
																		CYP2J2	1.04229	3.0833e-06
																		PTGS2	1.68649	3.1832e-06
																		CRISPLD1	1.5354	3.26475e-06
																		STAT5A	1.13188	3.32721e-06
																		ZDHHC14	0.674156	3.66811e-06
																		FCGR2A	2.82444	3.74996e-06
																		GATA6-AS1	-1.35624	3.79878e-06
																		AC025580.2	1.5745	4.20683e-06
																		IFI6	0.991567	4.26964e-06
																		SCO1	0.629741	4.46606e-06
																		UBA7	0.643853	4.50729e-06
																		AL590004.3	-2.72326	4.546e-06
																		DENND2D	0.735922	4.66295e-06
																		NFE2L3	0.682481	4.7382e-06
																		GRAMD2B	0.942563	4.85709e-06
																		AC025580.1	6.69449	5.00527e-06
																		RGS17	1.38293	5.00675e-06
																		HMGN2P46	2.35404	5.17149e-06
																		TEX29	6.71432	5.26874e-06
																		FOXS1	-3.95979	5.47157e-06
																		ISG15	1.59996	5.80192e-06
																		MKNK2	0.78418	5.80192e-06
																		LGALS3BP	0.592349	5.93623e-06
																		IFI27	2.1055	6.27897e-06
																		S1PR1	1.60512	6.33486e-06
																		CDC42EP4	0.685326	6.39164e-06
																		RNF149	0.628541	6.49437e-06
																		MAP3K14	0.753269	6.53869e-06
																		CISH	1.8998	6.62153e-06
																		NFIA	-1.15827	6.65479e-06
																		ZNF385B	2.1841	6.79596e-06
																		TUBB2A	1.13493	6.93806e-06
																		RHEBL1	1.08714	7.42966e-06
																		GPRC5B	1.02619	8.29673e-06
																		USP15	0.750117	8.3601e-06
																		GPR68	0.867363	8.3601e-06
																		PPARGC1A	-2.83905	8.36051e-06
																		CORO6	-1.28328	8.65067e-06
																		DAPP1	3.27814	8.75325e-06
																		RBMXL1	0.954311	8.94417e-06
																		SNX6	0.879559	9.46509e-06
																		LAMB3	0.548761	9.67474e-06
																		COQ8B	0.886071	9.80877e-06
																		P4HA2	0.557712	1.01577e-05
																		GPAM	-0.975346	1.02021e-05
																		KDR	1.65452	1.05776e-05
																		RNF43	-1.69156	1.07645e-05
																		PSEN1	0.607284	1.11602e-05
																		ARHGAP42	1.10439	1.21589e-05
																		CRYBG1	1.5031	1.2236e-05
																		RNF19A	0.870037	1.22977e-05
																		NOG	-2.2647	1.2306e-05
																		GSDMD	0.978023	1.25103e-05
																		DUSP6	0.6999	1.25818e-05
																		TMEM217	1.43808	1.26932e-05
																		ZNF503	0.888441	1.29929e-05
																		IL4R	0.690496	1.30012e-05
																		AC005307.1	-1.83055	1.34627e-05
																		HLA-DOA	4.78876	1.3487e-05
																		SMTNL1	6.53893	1.36507e-05
																		RORB	1.57089	1.4271e-05
																		MCUB	1.20054	1.47502e-05
																		FEZF1-AS1	1.42828	1.48844e-05
																		ZBED6CL	1.15258	1.48844e-05
																		TSKU	0.973512	1.50387e-05
																		PPP4R4	1.41986	1.50547e-05
																		ASPHD2	1.49192	1.5571e-05
																		MYD88	1.25586	1.58666e-05
																		CKAP4	0.540271	1.58941e-05
																		AANAT	4.30278	1.59248e-05
																		SAP30L	0.641241	1.60797e-05
																		XIRP1	6.5309	1.78666e-05
																		FAM20A	3.91906	1.78666e-05
																		GUCD1	0.807416	1.78766e-05
																		CADPS2	0.719739	1.85419e-05
																		ISL1	-1.37333	1.85781e-05
																		TNFAIP8	1.15756	1.88342e-05
																		ARHGAP31	1.24692	1.89169e-05
																		PDE1C	-0.885061	1.89169e-05
																		CDK18	1.04364	1.89705e-05
																		SERPINE1	1.18067	2.02119e-05
																		CD38	4.66647	2.04166e-05
																		STEAP1	1.09192	2.04313e-05
																		VGLL3	-1.11446	2.30695e-05
																		ZNF804A	2.38161	2.40505e-05
																		SLC41A2	0.876941	2.45486e-05
																		CPNE8	0.905421	2.51988e-05
																		C6orf62	0.634381	2.549e-05
																		YPEL3	-0.687149	2.69596e-05
																		NAB1	0.821026	2.76364e-05
																		SNTB2	1.08116	2.76364e-05
																		NAMPTP1	2.65759	2.76731e-05
																		KLHL3	-2.11721	2.86892e-05
																		GYPC	1.23795	3.03772e-05
																		STOM	1.00362	3.32826e-05
																		TRIM45	-0.961485	3.38548e-05
																		CCDC125	0.784737	3.79793e-05
																		FBXO32	-0.57389	3.79793e-05
																		TEAD4	0.744017	4.00017e-05
																		CCDC190	-1.61833	4.06683e-05
																		SRGN	1.02569	4.12699e-05
																		TNFRSF19	-1.43452	4.14819e-05
																		UBA6	0.831732	4.20317e-05
																		CARD6	0.97744	4.39087e-05
																		SGCB	0.63002	4.56163e-05
																		EFNA5	-0.709901	4.82552e-05
																		ZNF672	0.642156	4.85011e-05
																		XPNPEP1	0.569271	4.85792e-05
																		PVR	0.627346	4.87981e-05
																		TXK	-1.96757	4.88614e-05
																		SQOR	1.47253	5.10752e-05
																		RNF152	1.68538	5.15724e-05
																		SFT2D2	0.606331	5.24752e-05
																		ACTR3B	-0.814608	5.27533e-05
																		PPIF	0.520805	5.32938e-05
																		RELB	0.919429	5.3511e-05
																		ARMC9	-0.670547	5.429e-05
																		CARHSP1	0.515904	5.50967e-05
																		HLA-H	1.51764	5.51082e-05
																		EID3	1.67707	5.55785e-05
																		BAZ1A	0.891308	5.6164e-05
																		CCND1	0.554623	5.76285e-05
																		TAPBP	0.871344	5.76805e-05
																		RBM47	0.62108	5.88188e-05
																		VPS16	0.562511	5.96831e-05
																		SPARC	-0.455943	6.07266e-05
																		SP8	2.80962	6.18233e-05
																		SERTAD4	-1.021	6.20997e-05
																		STXBP1	0.928553	6.24559e-05
																		ARSI	-0.861542	6.2983e-05
																		B4GALT1	0.741302	6.35222e-05
																		IL1R1	1.16547	6.42063e-05
																		CXorf38	0.915188	6.66938e-05
																		MANCR	-1.09373	6.79343e-05
																		FADS3	0.505592	6.99669e-05
																		AC116407.2	2.52371	7.01464e-05
																		GOLM1	0.641826	7.1327e-05
																		SOX4	-0.728005	7.18855e-05
																		C21orf91	0.950851	7.40007e-05
																		MMP16	-1.0153	7.46811e-05
																		MDGA1	1.90896	7.96621e-05
																		NMT2	-0.703566	7.99082e-05
																		SATB1	-1.22257	8.2481e-05
																		IL11	0.628764	8.39592e-05
																		KCNJ2	6.11783	9.26888e-05
																		ATP8B1	-0.832346	9.43837e-05
																		TBC1D9	0.649656	9.57284e-05
																		EGR2	2.22528	9.59239e-05
																		TMEM170B	-1.04366	0.000100852
																		ZMYND15	1.74585	0.000104189
																		LYL1	-1.76221	0.000104189
																		FHL2	-0.646887	0.000105187
																		LIPH	0.993203	0.000105903
																		CAB39	0.631003	0.000118782
																		SGSH	0.783221	0.000118978
																		G0S2	0.93545	0.000122914
																		IL22RA1	1.00024	0.000124385
																		ADGRE5	0.623364	0.000124719
																		KIF2A	0.698785	0.000128089
																		CACNA2D4	-0.980713	0.000128089
																		STEAP4	5.0945	0.000133872
																		TNF	3.02421	0.000135
																		PRICKLE1	-1.5142	0.000138201
																		SERPINB8	0.687258	0.000138836
																		PSME2	1.14648	0.000140702
																		UGDH	0.611628	0.000141701
																		LINC01145	1.69905	0.00014626
																		RNF128	-1.22303	0.00014626
																		SFXN3	-0.623946	0.000158845
																		GTPBP1	0.775653	0.000159205
																		PTPN22	-1.7906	0.000159721
																		AL157871.2	5.83794	0.000159721
																		BHLHE40	0.786381	0.000164867
																		CASC10	-1.09079	0.000168037
																		ZEB1	0.821308	0.000170214
																		RGS7BP	3.29804	0.000183136
																		RTL10	-0.606549	0.000183497
																		RASSF9	-1.86246	0.000189052
																		SLC39A8	0.674939	0.000193084
																		SPATA5L1	0.804279	0.00019575
																		TRIM36	0.974072	0.000207048
																		PSMB8-AS1	1.4212	0.000207048
																		TENT5C	1.33872	0.000210295
																		MX2	1.72605	0.000212898
																		FAM172A	-0.77429	0.000213275
																		TMEM106A	1.01634	0.00021445
																		MB21D2	0.714134	0.000232704
																		STAT6	0.773811	0.000246748
																		BNIP3	0.490283	0.00025472
																		FAM171A1	-0.643732	0.000260607
																		MPZL1	0.491984	0.000268486
																		TMX1	0.678619	0.000268486
																		SLC22A4	0.78008	0.000268937
																		PPP2R5B	1.17914	0.000268937
																		SLC26A11	0.977905	0.000270135
																		DDO	0.768925	0.000281929
																		PLK3	0.832846	0.000284098
																		AC022816.1	5.71256	0.000284825
																		PLEKHA4	0.909209	0.000286511
																		ADCY10P1	-1.01825	0.000286653
																		STMN3	0.508003	0.000286653
																		ADAMTS1	-0.99339	0.000288434
																		PPA1	1.01763	0.00028866
																		LMCD1	-0.843229	0.000291056
																		HSH2D	1.88975	0.000330461
																		ST3GAL4	0.856473	0.000336865
																		DYRK4	1.53171	0.000344292
																		HLA-K	1.36986	0.000345586
																		EVA1C	0.673235	0.000346584
																		ACTN2	1.46476	0.000353217
																		PCYT1B	-1.10775	0.000356935
																		NR2F2	-1.02722	0.000361255
																		BAMBI	-0.732412	0.000364266
																		IL33	5.58959	0.000370821
																		SNX7	0.560878	0.000388224
																		LSS	0.646439	0.000389011
																		ERCC6	-0.678128	0.000390532
																		TBC1D30	0.961944	0.000400922
																		HIF1A	0.650966	0.000402307
																		PRKD2	0.576126	0.000402346
																		ADAMTS15	-1.57083	0.000407029
																		ATP2B4	-0.710493	0.00041131
																		GABARAPL1	0.632661	0.00041131
																		METTL7B	-1.19623	0.000411451
																		SGK1	0.874825	0.000416721
																		CLUHP3	1.41662	0.000438219
																		TP53BP2	0.675261	0.000442276
																		ZNF276	0.89457	0.00044466
																		CDKN2B	-0.703364	0.000454817
																		CALM3	0.539722	0.000456329
																		GPR37	1.43268	0.000461264
																		NOD2	4.79377	0.0004631
																		SYNPO	1.07303	0.000466183
																		ASB13	-0.613517	0.00047725
																		TSPYL4	-0.655719	0.000480279
																		SPRY2	-0.79325	0.000481563
																		TGIF1	0.556303	0.000481563
																		ABCB9	-0.621344	0.00048207
																		FAM227A	-1.13634	0.00048207
																		ERI1	0.552951	0.000494482
																		PCDH9	1.66856	0.000499766
																		MIR22HG	0.768496	0.000502852
																		SCYL3	0.947501	0.000504736
																		DGLUCY	0.682788	0.000507363
																		TSPAN15	0.580596	0.000513657
																		ETV1	-0.686665	0.000517888
																		LRRC20	-0.742603	0.000520044
																		MECOM	-0.971494	0.00052136
																		CLIP2	0.686007	0.000524363
																		BMP4	-0.914128	0.000528257
																		SLC25A37	0.612186	0.000541065
																		VCPIP1	0.595748	0.000541065
																		CHCHD3	0.426663	0.000543129
																		AC245297.3	0.831526	0.000560918
																		ECPAS	0.403725	0.000560918
																		MIR210HG	0.796492	0.000560918
																		SSBP4	0.6211	0.000560918
																		HLA-B	0.947187	0.000564169
																		TXNIP	-0.584759	0.000572363
																		XPO6	0.421697	0.00057269
																		ABCC4	0.773969	0.00060021
																		GRIP2	5.83595	0.000606275
																		NECAP2	0.519542	0.000607973
																		ARF3	0.454645	0.000608346
																		ZCCHC2	0.718389	0.000626062
																		AC010478.1	-1.50221	0.000636163
																		TCAIM	0.681202	0.000638447
																		SERTAD1	0.719402	0.000648577
																		LITAF	0.639459	0.000651351
																		CYP1B1	0.958108	0.0006553
																		BVES	0.847807	0.000664251
																		EDNRA	1.97949	0.000668666
																		RHOB	-0.636507	0.000672099
																		SCML1	0.800663	0.000672099
																		CC2D2A	-0.67065	0.000696062
																		FZD1	1.05579	0.000702817
																		CIR1	0.625404	0.000710527
																		PITPNB	0.543418	0.000766418
																		DAGLB	-0.591036	0.000800667
																		TGM2	1.09897	0.000803501
																		WTAP	0.951943	0.000805865
																		SV2A	-0.502969	0.000808333
																		SFTA1P	-1.68105	0.000825705
																		GALNT5	-1.00615	0.000830759
																		ADAP1	2.33771	0.00083198
																		ERAP1	0.935153	0.000837451
																		TMUB2	0.541953	0.00084842
																		VNN1	1.01196	0.000850708
																		WNT7B	0.683313	0.000865172
																		ART3	5.83177	0.000873541
																		CYP24A1	-0.712201	0.000884035
																		PIK3C2B	-1.2506	0.000890727
																		IFI30	4.12464	0.000890727
																		TRPA1	2.10866	0.000896193
																		AC007728.2	5.72707	0.000958434
																		ST5	1.35759	0.000964926
																		C20orf141	5.61331	0.000987501
																		USO1	0.551024	0.00100376
																		ADAMTS12	-0.491373	0.00101145
																		UBE2D3	0.521364	0.00102071
																		PRRG1	0.822417	0.00106041
																		CA3	5.23929	0.0010778
																		XAF1	5.53476	0.00108229
																		TNFRSF21	0.552494	0.0010852
																		EEPD1	-0.840321	0.00108623
																		ATP2B1	0.542785	0.00111853
																		TRIP10	0.715369	0.00113085
																		PLK2	-0.683973	0.00115665
																		CEP250	-0.61681	0.00119255
																		INHBA	0.650077	0.00119569
																		P2RX7	1.38624	0.00119569
																		MOK	-0.689138	0.00119569
																		MGAT1	0.493026	0.00121022
																		THBS2	-0.589143	0.00121975
																		HKDC1	0.682215	0.00122734
																		SAMD4A	0.890457	0.00122734
																		B2M	0.826171	0.00122734
																		VDAC2	0.394234	0.00126254
																		TICAM1	0.891508	0.00126966
																		AL109918.1	-0.803475	0.00127483
																		TMTC4	-0.570249	0.00129172
																		AC116366.1	2.68632	0.00132043
																		CTTNBP2NL	0.726395	0.00133202
																		TMBIM1	0.602406	0.00133202
																		RBMS1	0.57464	0.00134527
																		VPS13C	0.777584	0.00135364
																		CNIH3	-0.857905	0.00135395
																		EFR3A	0.623634	0.00135839
																		ZNF438	0.771328	0.00137748
																		CREG2	-1.81209	0.00138228
																		PKD1L2	-2.71923	0.00138404
																		DLX1	1.37385	0.00138841
																		NFE2L2	0.63571	0.00139332
																		WDR25	0.942777	0.0014158
																		PIK3CD	0.555437	0.00144517
																		CDCP1	0.652236	0.00145325
																		DEPDC1	-0.534741	0.00147534
																		FAM84A	5.18808	0.00147534
																		NRCAM	1.07706	0.00147567
																		OTUD6B-AS1	-0.618856	0.001477
																		RAB3IL1	0.891026	0.00148657
																		GPR137C	-0.978344	0.0015057
																		TESK2	1.30541	0.00163087
																		KRT39	4.66356	0.00168094
																		ZNF655	0.498441	0.00170583
																		TLR3	1.7068	0.00175127
																		CSRNP2	0.731461	0.00175711
																		SDC2	-0.827661	0.00175932
																		PKIA	-0.748353	0.00178451
																		DNAJA2	0.443561	0.00180186
																		STARD8	1.34972	0.00182136
																		ZNF488	-1.32645	0.00182136
																		TTC7B	0.556793	0.00184218
																		CARD10	-0.654228	0.00185666
																		MAX	0.605186	0.00187267
																		STK10	0.640979	0.00189007
																		MET	0.502785	0.00191022
																		CTSK	0.915719	0.00191315
																		TACSTD2	-0.453703	0.00194503
																		ANKRD1	-0.701631	0.00197337
																		AEN	0.515192	0.00198523
																		SERPINA1	0.662768	0.00202783
																		DPYD	0.745464	0.00208334
																		GPAT3	-0.738519	0.00208555
																		DDIT4	1.17481	0.00209623
																		FZD2	-0.587975	0.00211725
																		AL390719.2	0.860468	0.002121
																		LRRC61	0.633083	0.00212943
																		CDK15	-1.52945	0.00213842
																		LDLR	1.21189	0.00214744
																		AC007991.2	5.60963	0.00216456
																		TFPI	0.776748	0.00220059
																		KLHL15	-0.839114	0.00220431
																		AL355355.2	2.49632	0.00223108
																		IFNAR1	0.481619	0.00227776
																		JCAD	0.52351	0.00229218
																		CTSO	0.695655	0.00229757
																		TTC39B	0.937769	0.00230889
																		LSR	0.674352	0.00231043
																		S100A3	1.17402	0.00231861
																		CTBP1-DT	-0.507384	0.0023468
																		EIF4A3	0.541746	0.00236106
																		FAM217B	-0.645797	0.00236584
																		FJX1	-0.581776	0.00240242
																		ENKUR	2.85418	0.00244065
																		FAXC	-0.692845	0.00246037
																		SLC35F2	-0.560412	0.00249223
																		HK2	0.66356	0.00251374
																		TMEM62	0.825675	0.0025197
																		NT5DC2	-0.477377	0.002526
																		ENPP5	-0.972456	0.002526
																		VNN3	5.15617	0.002526
																		LMO2	2.18126	0.00259262
																		LRRC66	2.00929	0.00260269
																		TRANK1	1.36212	0.00263691
																		PCED1A	0.525974	0.00265401
																		ACP2	0.500298	0.00267544
																		CNTNAP2	-0.807417	0.00271812
																		ZNF589	-0.785833	0.00273388
																		LRRC17	-1.33182	0.0027762
																		MREG	0.813193	0.00278442
																		PRXL2C	0.600474	0.00278931
																		SYTL5	-1.48161	0.00285337
																		STK19	0.733341	0.00287926
																		RIPK1	0.448416	0.00292174
																		CALHM6	5.30642	0.00295768
																		SETBP1	1.39867	0.00295768
																		LINC00869	0.871967	0.00295778
																		SOAT1	0.462431	0.00303257
																		PDE5A	-1.24295	0.00303257
																		EPOP	0.757851	0.00303257
																		GATA6	-0.573946	0.00303861
																		PGK1	0.371091	0.00304357
																		ASB1	-0.511202	0.00305161
																		TENM2	-1.39889	0.00308185
																		TMEM117	-1.16769	0.00308736
																		TNIP3	2.24736	0.00309028
																		INAVA	0.921843	0.00313912
																		MARCKS	0.43882	0.00313912
																		FLRT3	-2.66104	0.00318409
																		PRSS23	-0.50515	0.0032035
																		MLLT3	0.794663	0.00320785
																		SNX30	-0.680887	0.00322019
																		FYTTD1	0.489143	0.00326744
																		GIMAP2	2.59028	0.00326965
																		TLCD2	0.752223	0.00326965
																		HOXA3	-1.48395	0.00329988
																		FZD7	-0.671711	0.0033223
																		Z84484.1	5.30573	0.00334009
																		LIPT1	1.13617	0.00334797
																		SAT1	0.804321	0.00334797
																		FAM111A-DT	0.752385	0.00334797
																		ANO4	2.0498	0.00334797
																		NEFL	-0.75549	0.0033935
																		NECTIN2	0.592215	0.00339908
																		VPS54	0.779557	0.00341687
																		FAM167B	1.16147	0.0034222
																		CPEB2	0.840267	0.0034222
																		NLRP1	-0.69155	0.00347749
																		ANKRD28	-0.636138	0.00350981
																		DEGS1	0.440191	0.00351835
																		ELK4	0.69222	0.00356124
																		CDK20	0.636395	0.00356765
																		PI4K2A	0.416332	0.00358199
																		CD200	-0.838066	0.00369359
																		HLF	-1.32806	0.00372576
																		KDM7A	0.811235	0.00372818
																		RFX5	1.16968	0.00384347
																		TMEM41A	0.461542	0.0038933
																		RMDN3	0.630296	0.0038933
																		MEFV	5.01502	0.00392058
																		LMF2	0.51193	0.00393031
																		RAB4A	-0.570966	0.00400389
																		EIF5	0.449692	0.0040421
																		AL365181.3	-0.70419	0.00405555
																		RALB	0.46385	0.0040559
																		NREP	0.759241	0.00406635
																		LYSMD2	0.667127	0.00406678
																		RIN1	-0.79177	0.00412242
																		PLCXD3	-1.49971	0.00412813
																		KIF20A	-0.479115	0.00415283
																		RPARP-AS1	-0.694033	0.00437512
																		DMRTA1	-0.872323	0.00448334
																		FAM111A	0.537178	0.00453193
																		ANXA7	0.412722	0.0045487
																		RHOBTB3	0.558629	0.0045533
																		JAG1	-0.534686	0.00466256
																		HDAC4	0.643443	0.00467875
																		HTR1D	-0.964184	0.00478544
																		MAT2B	0.593733	0.00478544
																		GPR108	0.478379	0.00478544
																		PHACTR1	0.866837	0.00486444
																		PPP1R12A	0.738975	0.00496016
																		ARHGAP18	-0.648566	0.00501769
																		CATSPER1	-1.34267	0.00504556
																		NIPSNAP3A	0.698177	0.00506179
																		UBE2E1	0.544081	0.00512317
																		MARCKSL1	0.605734	0.00517812
																		FMNL1	0.442509	0.00523724
																		SDE2	0.704286	0.00531362
																		FAM189B	0.495909	0.00533279
																		DNMBP	-0.58072	0.00535301
																		TBX21	4.97246	0.00542296
																		KIAA0040	1.54457	0.00543252
																		DAAM1	-0.785412	0.00546415
																		C1orf226	-0.862217	0.00548284
																		HLA-F-AS1	1.70455	0.00552224
																		CCDC80	-0.475409	0.00556188
																		LONRF2	-1.78181	0.00556693
																		BDNF	-0.887711	0.00565227
																		JUN	0.603934	0.00574792
																		CACFD1	-0.708109	0.0058013
																		CAMKK2	0.399407	0.00581274
																		MOSPD1	-0.630295	0.00584075
																		RDH10	-0.576208	0.00589395
																		LINC00943	3.04675	0.00589952
																		ADGRG1	-0.758924	0.00589952
																		FYN	-0.449106	0.0059596
																		LTBR	0.421075	0.00597381
																		NUP62	0.41277	0.00600111
																		ADAT3	0.591911	0.00603819
																		BANCR	5.29708	0.00605417
																		KARS	0.724407	0.00608346
																		PIM3	0.788294	0.00609443
																		GDF15	0.596169	0.0061011
																		SMIM10	-1.07581	0.00612711
																		AC025048.2	1.48579	0.00615414
																		RAB8B	0.569478	0.00615834
																		ZNF692	-0.6903	0.00616587
																		AL445490.1	5.1968	0.00626153
																		PTCH1	-0.895401	0.00627501
																		PRSS35	-2.47945	0.00628575
																		SH3GLB1	0.483512	0.00631955
																		CEP290	-0.614292	0.00638992
																		TMEM170A	0.602862	0.00646367
																		ENOX1	1.01674	0.00646783
																		SIX1	1.01591	0.00647956
																		BTC	0.960721	0.00648374
																		PSMA6	1.22057	0.00656773
																		AC060780.1	-0.684326	0.00661355
																		UBASH3B	-0.643079	0.00668967
																		GPD2	0.505448	0.00680776
																		ZNF30	-1.13632	0.00683269
																		HTRA1	-0.653319	0.00685877
																		ACBD5	0.523275	0.00687725
																		LYPD6	0.55359	0.00688256
																		FKBP5	0.46388	0.00690858
																		KCTD5	0.522406	0.0069124
																		MAP3K4	-0.425798	0.00699327
																		PWWP2B	0.513045	0.00701323
																		SDC1	-0.396642	0.00701487
																		UGP2	0.498108	0.00704769
																		INSIG2	0.527739	0.00715206
																		TBX19	1.00751	0.0071812
																		C1orf159	0.479081	0.00720053
																		MELK	0.41551	0.00728822
																		FOSL2	0.774411	0.00731056
																		USF1	0.694152	0.00731245
																		TLE4	0.764738	0.00732393
																		RNF115	0.546569	0.00734633
																		CREB1	0.525524	0.00735249
																		IL6ST	0.488425	0.00749187
																		TUFT1	-0.776992	0.00758756
																		TPM1	-0.364054	0.00758756
																		H1FX-AS1	-0.914874	0.00760808
																		SMIM13	0.48259	0.00763852
																		PJA1	0.710074	0.0076716
																		PRKAG2	-0.616044	0.00777169
																		CHN1	0.575149	0.00777942
																		TTLL6	5.14108	0.00784965
																		N4BP1	0.482685	0.00786022
																		TRIM16L	-0.48997	0.00786022
																		CXXC4	-2.20858	0.00789743
																		CDC42EP3	-0.485755	0.00795976
																		ANKRD12	0.566861	0.00795976
																		TMEM150A	0.67031	0.00804466
																		KLHL4	-0.926128	0.00808421
																		CHST15	2.01917	0.00813184
																		GADD45A	-0.656606	0.00825668
																		PLEKHS1	2.69732	0.00828683
																		FAM201A	-0.833012	0.00835105
																		METTL7A	-1.0108	0.00835105
																		PIK3AP1	1.73146	0.00838355
																		CSRNP1	1.03579	0.00844587
																		EHHADH	-0.860646	0.00848846
																		PLEKHF1	0.989488	0.00854167
																		MN1	-1.04651	0.00854167
																		UHRF1BP1	0.93963	0.0086252
																		CD2AP	0.510535	0.00877812
																		ICK	-0.660842	0.00878495
																		ADRB2	0.857492	0.00887816
																		ANKRD33B	0.750411	0.00896001
																		GFOD1	-0.643468	0.00905458
																		EBI3	1.16222	0.00910928
																		TMEM51	0.517228	0.00913434
																		CD83	0.556621	0.00928527
																		PGF	-1.00759	0.00928527
																		FBXL20	-0.625992	0.00928754
																		TEX14	1.83179	0.00942437
																		BMP2	0.700611	0.00950884
																		ARAP2	0.527467	0.00960341
																		APPL2	-0.63082	0.00981704
																		TSEN2	-0.557211	0.00982073
																		SLC43A1	-0.797581	0.0098277
																		ARPIN	-0.475341	0.00986166
																		LIMCH1	-0.592192	0.00987596
																		TMEM109	0.408094	0.00987596
																		BTN2A1	0.504686	0.00990799
																		DCTN2	0.340563	0.00992714
																		USP33	0.529424	0.00996315
																		IQSEC1	-0.705187	0.00996315
																		AL136164.4	-0.863379	0.00996315
																		SYNM	-0.530828	0.00996315
																		RPL13AP20	-1.29605	0.0102632
																		TBC1D1	0.418461	0.0104543
																		FIGN	-0.895703	0.0104705
																		MYO6	0.781193	0.0105069
																		PPP1R14C	-0.577875	0.0106052
																		SLC9A8	0.711668	0.0107947
																		ZNF33B	-0.595346	0.0108399
																		TOX2	-0.589488	0.0108688
																		AC125807.2	1.03485	0.0108846
																		TIA1	0.489296	0.0111103
																		DANCR	-0.657349	0.0111103
																		OSBPL7	-0.46071	0.0111103
																		LINC01215	4.9696	0.0111104
																		SH3BGRL2	-0.677654	0.011123
																		ABCD3	-0.461516	0.0112222
																		NT5DC3	-0.620038	0.0113045
																		B3GALNT1	0.553735	0.0113566
																		PPL	-0.787644	0.0113581
																		DBP	-1.26198	0.0114257
																		BIRC2	0.516394	0.011565
																		ATP13A3	0.559823	0.0117382
																		GTF2E2	0.465194	0.0119537
																		USP25	0.866063	0.0119537
																		AL137003.2	-1.03299	0.0120009
																		CTDSP2	0.701973	0.0120009
																		GABPB1-AS1	-0.577714	0.0120309
																		BDH1	-0.53373	0.0120616
																		HRH1	0.423393	0.012322
																		PPP2R2A	0.404321	0.0125152
																		FAM49A	-0.959509	0.0125285
																		LBR	-0.517896	0.012536
																		MLLT11	-0.475393	0.0125429
																		AQP1	-2.52936	0.0127442
																		MEST	-0.600063	0.0127442
																		TMEM132A	0.661619	0.0128429
																		AC005840.4	1.93739	0.0128544
																		AC099548.2	4.90448	0.012915
																		AMOTL1	-0.490983	0.0130541
																		DCDC2	-1.85522	0.0131801
																		FAM241A	0.785999	0.0132546
																		ZC3H3	0.53392	0.0132546
																		MITF	-0.585642	0.0133651
																		HR	-1.42582	0.0134813
																		CSRP1	0.431863	0.013519
																		ATP1B1	0.516423	0.0135343
																		EPHB6	-0.577258	0.0135471
																		PWAR6	-2.0776	0.0139926
																		CHDH	-0.66971	0.0142174
																		DCAF16	-0.448111	0.0143026
																		B4GAT1	-0.524544	0.0143026
																		ZFP69B	-1.49554	0.0143381
																		HDGF	0.386377	0.0144069
																		SLCO3A1	0.522342	0.014545
																		FAM32A	0.386969	0.0146413
																		IFT57	0.509664	0.0147099
																		WDR86	2.54569	0.014838
																		KRAS	0.58114	0.0148581
																		CSGALNACT1	-0.526012	0.0149331
																		AMPD3	0.625755	0.0149991
																		FOXP1	0.789532	0.0150496
																		FAM185A	-0.728049	0.0151156
																		AL356488.3	-2.35848	0.0151425
																		GNB4	0.586455	0.0151425
																		FGF2	0.561024	0.0151425
																		FGF1	-0.865767	0.0151425
																		PGRMC2	-0.637079	0.0152021
																		CIART	1.185	0.0152732
																		ERRFI1	-0.636174	0.0153062
																		BMT2	0.577339	0.0153481
																		TBC1D8	-0.828023	0.0154939
																		ZFYVE28	0.996527	0.0154939
																		THEM6	-0.534995	0.0154939
																		WASHC4	0.644698	0.0154939
																		ANTXR2	0.478628	0.0155431
																		CMBL	-0.678605	0.0156008
																		PRPF3	0.373862	0.0156626
																		PFKFB4	0.536835	0.0159428
																		BX640514.2	1.36296	0.0160616
																		GPR37L1	3.95221	0.0161876
																		CLSTN3	0.856304	0.0162143
																		GLRB	-0.56806	0.0162743
																		LIFR	0.616263	0.0162783
																		BEND3	-0.621548	0.0164019
																		C2orf15	-1.64216	0.0164053
																		MSL3	0.452121	0.0164375
																		NEK6	-0.43426	0.0164992
																		ILDR2	-0.778566	0.0165441
																		DZIP1	-0.456784	0.0165441
																		PHC2	0.426016	0.0166744
																		AC105760.2	-2.31501	0.0166744
																		KBTBD11	-0.582059	0.0166857
																		KYAT3	0.635105	0.0168568
																		ITGA2	-0.873425	0.0169256
																		ZNF850	-0.935867	0.0169512
																		MBNL2	-0.547878	0.0169825
																		AL590068.3	4.9012	0.0170423
																		ALDH1B1	-0.491872	0.0171437
																		WDR41	0.548636	0.0173382
																		RMC1	0.544009	0.0173887
																		DUSP2	-0.845278	0.0174794
																		SAA1	1.14353	0.0175198
																		GPR157	0.639791	0.0175392
																		DNAJC22	-0.76034	0.0175392
																		THSD1	0.497467	0.0175392
																		LINC02541	1.39008	0.0177126
																		FOXL2	-0.801861	0.0178234
																		APCDD1L-DT	0.629408	0.0178829
																		LRRC59	0.429016	0.0179757
																		RGS3	-0.389631	0.0183608
																		SLC35F3	-0.557943	0.0183918
																		CD55	0.485842	0.0184431
																		IVD	-0.369916	0.0185356
																		ASF1A	-0.719712	0.0188914
																		SCUBE2	2.29169	0.0188914
																		AC004233.3	-0.880286	0.0190193
																		TNC	0.931679	0.0190233
																		FAM102B	-0.611343	0.0191539
																		FOXRED2	-0.44799	0.0191539
																		PALLD	-0.451804	0.0192896
																		PLPP4	-0.776635	0.0192897
																		MFSD14B	0.437257	0.0193579
																		ANGPT2	4.97944	0.0193643
																		LINC01106	-1.28663	0.0193912
																		JADE2	0.509391	0.0193912
																		CH25H	2.80508	0.0193912
																		DIS3L	-0.470811	0.0193912
																		FERMT2	0.587447	0.019447
																		CYP2R1	-0.611879	0.0196677
																		ATG4C	-0.625105	0.0197038
																		ELF3-AS1	1.08769	0.0197407
																		FAM171B	-1.17669	0.0198377
																		CDC25B	0.368543	0.0198744
																		UFL1	-0.74809	0.0199662
																		AKIRIN2	0.510417	0.019989
																		U62317.1	3.84191	0.0200177
																		GPR87	-1.00449	0.020107
																		TLNRD1	0.54173	0.0204348
																		WDR45	0.493121	0.0204697
																		KCTD14	0.992067	0.0208907
																		LINC00511	0.625974	0.0209049
																		PNPLA3	-1.40112	0.0209423
																		MINCR	-0.666407	0.0210613
																		ARF6	0.353474	0.0210613
																		TMEM192	-0.476284	0.0211622
																		SGMS1	0.824409	0.0212057
																		C20orf96	-0.611937	0.0212057
																		SAMD11	-0.851184	0.0212097
																		ARL5B	0.540173	0.0212097
																		NCOA3	0.747562	0.0212097
																		PSG5	-1.70124	0.0212097
																		TMEM63B	0.6028	0.0212173
																		TSPAN12	-0.871052	0.0214075
																		ASB2	3.83819	0.0214303
																		TENT5B	-0.776043	0.0214535
																		IL18	-0.701812	0.0214535
																		C6orf132	0.661787	0.0216191
																		UHMK1	0.420328	0.0218388
																		LRRC2	-2.12688	0.0221239
																		TGFB2	-0.6422	0.0221784
																		VDR	0.61688	0.0222773
																		ZNF704	-0.706665	0.0222857
																		LINC01615	-0.703098	0.0224085
																		FLOT2	0.37771	0.0224294
																		VCAN	-0.824354	0.0224391
																		RIMS2	0.877913	0.0224511
																		GNRH2	3.00967	0.0227649
																		METTL21A	-0.573259	0.0228044
																		KPNA5	0.585441	0.0231264
																		OXTR	-0.897312	0.0231915
																		MKRN1	0.446653	0.0232315
																		SLC25A27	-0.758914	0.0232361
																		CROT	-0.514871	0.0232603
																		LYPD5	2.66194	0.0235126
																		CHIC2	0.558699	0.0235538
																		CSF1R	-0.828802	0.0235718
																		CDKL5	1.05613	0.0236027
																		RCN1P2	0.930608	0.0236704
																		RAB3IP	0.517493	0.0237829
																		POR	0.44443	0.0239157
																		CBX8	-0.901535	0.0241319
																		RP2	0.61584	0.0241608
																		KCTD21-AS1	-1.6827	0.0242823
																		CEP97	-0.513635	0.0244122
																		EYA3	0.475942	0.0244881
																		ADCY7	2.97407	0.0245361
																		FBXO31	0.494332	0.024606
																		PPP4R2	0.556711	0.0246686
																		C1QTNF1-AS1	1.90068	0.024754
																		FNDC3A	0.468264	0.0247956
																		PFKL	0.482819	0.0247956
																		OMA1	-0.702455	0.0248192
																		NAPA	0.663306	0.0248192
																		DCBLD1	0.644032	0.0249665
																		TRMT9B	-0.732032	0.0249894
																		SKP2	-0.472307	0.0250658
																		NRK	1.12454	0.0252127
																		GADD45B	0.435131	0.0252885
																		EPHA4	-1.59757	0.0254114
																		RASSF3	0.624636	0.0254864
																		ASB9	-1.2508	0.0255411
																		SEPHS1	-0.346573	0.0257729
																		UST	0.569729	0.0259694
																		SIX4	-0.690817	0.0264518
																		SMARCA2	-0.485692	0.0266305
																		IL12RB1	2.81335	0.0266574
																		PRRT2	1.20751	0.0266641
																		TUBB6	0.318523	0.0268209
																		TMEM173	0.499765	0.0268518
																		SMG1	0.732798	0.0268518
																		AP000695.2	-1.42546	0.0269024
																		NAPB	0.540393	0.0271145
																		DESI1	0.378124	0.0272065
																		BEST3	1.86466	0.02724
																		ADCYAP1	1.68207	0.0273657
																		AC103718.1	-1.37934	0.0273792
																		P3H4	-0.342162	0.0273916
																		CEP89	0.379421	0.0276502
																		PLAC8	-1.06259	0.0276581
																		RAD9A	0.610709	0.02807
																		NAGK	0.462597	0.0286496
																		AC006449.6	0.759138	0.0286571
																		PLA2G12A	-0.525955	0.0286851
																		CANT1	0.339285	0.0289764
																		HOMER1	-0.674489	0.0289949
																		CPA4	-0.544524	0.0290159
																		ADRM1	0.437794	0.0292694
																		COQ10B	0.486113	0.0293334
																		CTDSPL	-0.592725	0.0293628
																		EFNA1	0.397711	0.0298691
																		BICD1	-0.602614	0.0300074
																		BAZ2B	-0.572482	0.0302114
																		NNT-AS1	-0.552408	0.0302114
																		TNKS1BP1	0.590589	0.0302114
																		NANOS1	-0.616378	0.0302114
																		AR	-0.747729	0.0303194
																		SPAG8	-1.68562	0.0308898
																		TDRD1	-0.560787	0.0308898
																		PDP2	-0.756979	0.0309087
																		FRAT1	-0.815331	0.0309633
																		C5orf15	0.731304	0.031137
																		KRT7	-0.55246	0.031215
																		PRDM8	0.97698	0.031244
																		FEZ1	0.53515	0.031244
																		RFLNB	-0.465482	0.0312457
																		SAMD13	-1.95349	0.0313256
																		CD24	-0.383391	0.0314136
																		XIAP	0.554443	0.0314622
																		TFG	0.363401	0.0315674
																		SPATA2L	0.582471	0.031707
																		C1RL-AS1	0.879967	0.031773
																		RGL3	-0.542567	0.0320221
																		ENTPD3-AS1	-1.36835	0.0321698
																		AC107068.1	-0.925054	0.0321698
																		HIVEP2	0.699672	0.0323022
																		SLC25A25	0.939127	0.0325474
																		RAB26	-0.950012	0.03268
																		SEMA4B	0.685305	0.0327977
																		NLRP3	1.45262	0.0328991
																		FBXO43	-0.769227	0.0329336
																		CASZ1	0.750282	0.0331699
																		ELOVL2	0.494262	0.0331699
																		LHFPL6	0.636665	0.0331699
																		FGF22	-1.21852	0.0331699
																		44810	0.672239	0.0331802
																		CUL4B	-0.444194	0.0335156
																		PPP1R11	0.415185	0.0335257
																		RAD52	-0.683439	0.033583
																		SLC9A2	-1.06337	0.0337159
																		NEDD9	0.442233	0.0337881
																		CEACAM1	1.9996	0.0337881
																		CLMN	0.626273	0.0341927
																		OXLD1	-0.676144	0.0342107
																		MED15	0.385177	0.0342269
																		SLC15A4	0.504365	0.0342393
																		OBSL1	-0.498772	0.0346179
																		TMEM63A	0.655491	0.0346557
																		AC007485.2	-0.797416	0.0346557
																		PSME1	0.722931	0.0348431
																		ATG101	0.608225	0.0350779
																		FAM177A1	0.469056	0.0352219
																		GPATCH11	-0.545902	0.0352652
																		NIP7	0.43739	0.0356023
																		LINC00973	-0.598456	0.0360262
																		RUBCN	0.425675	0.0360454
																		PXMP4	-0.553936	0.0360986
																		MICALL2	-0.377297	0.0363438
																		SERPINB9P1	0.811331	0.0367187
																		FAM122C	0.830098	0.0368517
																		LINC01089	-0.75054	0.0372301
																		EGR1	0.673627	0.0375121
																		TBC1D2	-0.612012	0.0376588
																		RIC8A	0.303772	0.0376779
																		LINC01138	0.688737	0.0377595
																		LMOD1	-2.88098	0.0377595
																		MBNL1	-0.480262	0.0377595
																		ENDOD1	0.368028	0.0377595
																		STXBP6	-1.44645	0.0377595
																		FASTKD5	0.458654	0.0382569
																		NOL4L	-0.676772	0.0382569
																		SMO	-0.760429	0.0384066
																		SLC9A7	0.468561	0.0384066
																		PIM2	0.526837	0.0385633
																		MICAL2	-0.634758	0.0386199
																		ACTBL2	-1.42255	0.0388726
																		THNSL1	-0.669601	0.0389013
																		DCP1A	0.604034	0.0391555
																		EFCAB12	-1.51711	0.0392895
																		SDHAF3	-0.72603	0.0393793
																		EPHB2	0.450842	0.0395661
																		AC007991.4	5.03157	0.0395661
																		GAN	-0.581395	0.0395686
																		JMJD6	0.411844	0.0395686
																		ATF5	0.52544	0.039731
																		C3orf18	-0.612875	0.0399222
																		SMURF1	0.493704	0.0399222
																		FOSL1	0.536078	0.0399222
																		SAMD5	-1.39327	0.039943
																		KCNT2	2.56224	0.0399628
																		C1orf147	2.10602	0.0399628
																		CLN8	-0.561607	0.0399628
																		SH3GL1	0.379663	0.0399628
																		POU5F1	0.82137	0.0401898
																		EPB41L1	-0.603614	0.0401898
																		AC009275.1	-1.3161	0.0404643
																		STX12	0.406305	0.0406155
																		ANKRD34A	-1.11071	0.0407512
																		TLL1	-1.5857	0.0407512
																		PIWIL2	1.41896	0.0409512
																		PRAG1	0.725618	0.0412697
																		UPK3B	1.43603	0.0413064
																		GMCL1	-0.43761	0.0413546
																		ARHGDIB	-0.512088	0.0413546
																		HENMT1	-0.670942	0.0416872
																		C16orf74	-0.909695	0.0417854
																		SPOCK1	-0.527431	0.041798
																		SEC22B	0.479586	0.0419128
																		KHNYN	0.668054	0.0419128
																		PCYT1A	0.345336	0.0420309
																		ATAD3B	0.309514	0.0421871
																		TNFRSF14-AS1	2.8833	0.0422934
																		TRAPPC3	0.361887	0.0424957
																		LINC00526	-1.05045	0.0424957
																		ADPRH	0.6443	0.0425709
																		AC012020.1	2.34124	0.0433752
																		BCL2L1	0.457762	0.0434177
																		IDH1	-0.638414	0.0436398
																		RPS6KC1	0.606296	0.0437086
																		BBX	0.579027	0.0437086
																		THBS1	-0.755965	0.0437086
																		ARRDC1-AS1	-0.443284	0.0438873
																		AC006453.2	-0.97379	0.0440111
																		PPFIBP1	0.503071	0.0442231
																		AC096720.2	2.14005	0.044274
																		AL139289.2	-1.43165	0.044471
																		NOS1AP	-1.44863	0.0445562
																		AC100810.1	-0.493395	0.0445562
																		RTKN2	-0.622934	0.0445562
																		44621	-0.773979	0.0447738
																		PATL1	0.54143	0.0447738
																		LINC02544	-0.710256	0.0447747
																		C21orf58	-0.505244	0.0449182
																		SLC40A1	-1.61858	0.045431
																		MOB1A	0.373162	0.0457722
																		LINC02159	4.12975	0.0459728
																		GPRASP2	-0.545736	0.0461789
																		RAB27A	0.484457	0.0461789
																		ERCC2	-0.359281	0.0461789
																		RHBDD1	0.426724	0.0462656
																		ELOVL1	0.355676	0.0463618
																		AP5B1	0.669068	0.0463888
																		SORBS2	-0.693649	0.0466381
																		SPART	0.40766	0.0469198
																		DSTYK	-0.552619	0.0469822
																		FOLR1	2.96768	0.0470313
																		SIRT4	-1.06473	0.0470313
																		STXBP4	-0.664667	0.0470951
																		FLRT2	-0.599379	0.0471616
																		LINC01358	1.96695	0.0472956
																		SLC25A12	0.52865	0.0474597
																		CHST10	-0.449015	0.0477005
																		ELMOD2	-0.707051	0.0479164
																		CARD8	-0.512982	0.0479706
																		AP5Z1	0.396025	0.0480055
																		PHF10	-0.370602	0.0480249
																		CYP21A2	2.28759	0.0481118
																		RHOBTB1	0.6554	0.0482566
																		ELL	0.891786	0.0484158
																		MCTP1	0.642621	0.0485903
																		RFX3	0.654692	0.0486934
																		THBD	-1.31986	0.0490336
																		GIPR	-1.10406	0.0493712
																		ITPKB	-0.497479	0.0493998
																		GGCX	0.471425	0.0496571
																		TPD52L1	-0.51739	0.0496571
																		PDZD8	-0.571397	0.0496571
																		TMEM156	-0.982386	0.0498716
																		ZDHHC8P1	-1.1769	0.0498716
